# Supplementary material for: Spatial Pattern Change and Ecosystem Service Value Dynamics of Ecological and Non-Ecological Redline Areas in Nanjing, China
Source: Int J Environ Res Public Health. 2021 Apr 16;18(8):4224. doi: 10.3390/ijerph18084224 (PMC8073379; doi:10.3390/ijerph18084224)
Supplement: Supplementary file 1 [file ijerph-18-04224-s001.zip]

Archive with 1 entries (1 files):
- ijerph-1160413-supplementary.pdf
